# Supplementary material for: Investigating the effects of Ginkgo biloba leaf extract on cognitive function in Alzheimer's disease
Source: CNS Neurosci Ther. 2024 Sep 5;30(9):e14914. doi: 10.1111/cns.14914 (PMC11377177; doi:10.1111/cns.14914)
Supplement: Supplementary file 1 — Appendix S1. [file CNS-30-e14914-s001.zip]

Archive with 2 entries (2 files):
- cns14914-sup-0001-AppendixS1.pdf
- Uncropped WB Images.docx
